# Supplementary material for: Single cell transcriptomics identifies a unique adipose lineage cell population that regulates bone marrow environment
Source: eLife. 2020 Apr 14;9:e54695. doi: 10.7554/eLife.54695 (PMC7220380; doi:10.7554/eLife.54695)
Supplement: Source code 1. [file elife-54695-code1.zip]

Archive with 2 entries (2 files):
- 54695 Source code 1.R
- __MACOSX/._54695 Source code 1.R
