# Supplementary material for: Single cell transcriptomics identifies a unique adipose lineage cell population that regulates bone marrow environment
Source: eLife. 2020 Apr 14;9:e54695. doi: 10.7554/eLife.54695 (PMC7220380; doi:10.7554/eLife.54695)
Supplement: Source code 1. [file elife-54695-code1.zip › 54695 Source code 1.R]

pbmc_data <- read.table("/your_directory/GSM4318799_1M_matrix.txt",header = T, row.names=1, sep=" ", as.is=T)
pbmc<-CreateSeuratObject(counts = pbmc_data)
